# Supplementary material for: Quantity and Quality Matter: Different Neuroanatomical Substrates of Apathy in Alzheimer’s Disease and Behavioural Variant Frontotemporal Dementia
Source: Brain Sci. 2025 Apr 25;15(5):447. doi: 10.3390/brainsci15050447 (PMC12110082; doi:10.3390/brainsci15050447)
Supplement: Supplementary file 1 [file brainsci-15-00447-s001.zip]

Archive with 1 entries (1 files):
- brainsci-3501971-supplementary.pdf
